# Supplementary material for: Plastic additives: challenges in ecotox hazard assessment
Source: PeerJ. 2021 Apr 16;9:e11300. doi: 10.7717/peerj.11300 (PMC8054737; doi:10.7717/peerj.11300)
Supplement: Supplemental Information 2 — Publicly available ecotoxicity data public available from ECHA substance factsheets, NZ EPA, pesticideinfo.org, Enviroment Canada and the US EPA Ecotox Knowledgebase. * indicate that values where the lowest reported value was taken. [file peerj-09-11300-s002.xlsx]

## Sheet: Sheet2
CAS	Fresh water sediment invertebrates (mg/kg)	Aquatic plants NOEC/LOEC (mg/L)	Algae EC50 (mg/L)	Algae Chronic (mg/L)	Fish LC50 (mg/L)	Fish chronic NOEC (mg/L)	Aquatic invertebrates Chronic NOEC (mg/L)	Aquatic invertebrates Acute LC50(mg/L)	Soil toxicity invertebrates (mg/kg)	Terrestrial plants (mg/kg)	Microbial (mg/L; mg/kg)	Birds NOEC (mg/kg)	Marine fish acute (mg/L)	Marine invertebrates acute EC/LC50 (mg/L)	Marine invertebrate chronic NOEC (mg/L)	Marine algae acute EC50 (mg/L)
101-14-4	100		1.89		0.606		0.009	0.916
101-77-9			5.3*		20.6		0.005	0.35	11.2	128	100
103-23-1			>0.78		>100		>0.004*	0.66
1047-16-1
10595-72-9
108171-26-2
109-86-4			12000		10000	2472					1000		10000	>10000
112-84-5
1163-19-5			>1		>100†	>10	>0.002		5000	6250		116*
1166-52-5
117-81-7			>0.003		>100	>5	0.158	0.1	1000	130	2	10*	>550	0.44*
117-82-8			133	25	117	14	284	56	117
119-47-1			>5		>5		0.34	>4.58	>1000	1000	>10000
119-61-9			3.5		>10	2.1	0.2	>10
121-79-9			0.37		>0.80			19.06		500*	636
1306-23-6			0.018		0.034	0.0047	0.003	0.042	1225	1.8	0.2
1306-24-7			0.044					0.031
131-18-0						10
140-66-9		0.9	1.9		0.26	0.012	0.03	0.013	24	574.8	10	70.8	0.29	0.048	0.01	0.09*
1461-22-9			0.012		0.0079	0.039		0.0098	11*				0.0058*	0.00008*		0.00026
14697-48-4
149-57-5			49.3		187		25*	85.4			112
1675-54-3			9.1		1.5		0.3	1.1			100
1948-33-0					0.48	0.004	0.116	0.57			200
2155-70-6					0.016*			0.02*				398*		0.063*
23328-53-2
2440-22-4			>0.08		>100		0.013		>1000	>1000	>1000
2451-62-9
25013-16-5			9.33		1.56	0.76	0.619	3.4		4000	2.55
25214-70-4			11		20.6		0.005	0.1		128	100
25637-99-4	1000			0.0081	>100	>0.0085	0.0039	>0.0085	>4190	>5000	15		0.05*	0.008*	0.03*	0.01*
26354-18-7		10					0.001*
26523-78-4			>100			100†	0.1†	0.3†	44
26530-20-1			0.15		0.122	0.022	0.035	0.181				316*	0.16*	0.002*
301-02-0
302-01-2			0.017		0.61		0.01	0.175			5.5					0.001*
3089-17-6
3147-75-9
3147-76-0
31570-04-4	1000							>10	1000	1000	1000
31778-10-6			>1	94	>1		>99	>100		6.25*	>1000
3194-55-6			0.009*		>0.0025	0.0037	0.0031*	>0.0032	159	>5000	15	33.4		0.008*		0.041*
32534-81-9					>100	0.0089		0.014*
32536-52-0					>500			3.96
36437-37-3
3846-71-7			>100		>100	>10	>1	>100			12
3864-99-1
3896-11-5			39.55		97.94	>100	>10	>100
40601-76-1			100		100			1000
41556-26-7			1.22	0.33*	0.97*	0.27	0.00001*	20			>100
51-17-2			>200		>100		55.5				1000
58-36-6					0.047	0.0085		0.18	346			>10000	0.15*	0.005*
639-58-7			0.01*		0.031*		0.043*						0.025*			0.002*
64359-81-5			0.032		0.0027	0.00056	0.0016	0.0047		2.6		2150		0.02*		0.088*
6683-19-8
68515-42-4
688-73-3		0.012*	0.003					1e-09						0.3*
70321-86-7					>67		>10	>100	>1000		>100
70356-09-1			>0.055		>100			>0.055
71832-85-4
71888-89-6
76-63-1
76-87-9			0.014*		0.039			0.046*	127*	190*		3*	0.021			0.0011*
7803-57-8			0.0061		0.61			0.04
79-06-1			>100		180	5	2.04	98		6*		186*		19.3*
84-61-7			>2		>2		0.181	>2			100
84-66-2			45		12	5	25	90	0.85	134	20		29	74	10	3*
84-69-5			1.8		3	0.39	0.27	4.8							3
84-74-2	2.2		0.4		0.35	0.01	0.1	2.99	1.36	387	826	>5000		1.7		0.2*
84852-15-3		0.9	0.41		0.096	0.000127	0.024	0.085	24	574.8	950	10	0.34			0.027
85535-84-8			0.032		>5000	0.04	0.005	0.53	50*	5800	32000		>5000
85-68-7			1.5		0.51	>0.2	>0.075	>0.74	>1000	>0.0057			420	9.63		0.17*
88-24-4			>100		3			>100
900-95-8			0.019		0.097*		0.023	0.07	27						>33	0.0063*
100-42-5			4.8		4.02		1.01	4.7			500		9.1	12.1		78
104-76-7			16.6		17.1			39			>300			19
115-96-8			5		190			170			450
128-37-0			0.758		0.199	0.14	0.069	0.48	87.9	20.9	1.7
1333-82-0			1.54					0.53*		0.5	0.21			0.1
134237-50-6															0.0069
134237-51-7			0.002				0.0321
134237-52-8			0.002				>0.7566
13463-41-7	2.4	0.0086	0.003		0.003	0.0012	0.002	0.008		0.49	250*	31.2	0.4	0.006	0.002	0.001
13674-84-5			82		51	5.2	32	131	33	17	128
28553-12-0			>0.6	>0.6	>0.6	>0.6	>0.6	>0.6	1000	1000	>0.6		>0.77	0.52
3380-34-5			1.08*		0.54	3.4	5*	0.191	52.3	74	11.4	1250
379-52-2					0.036*								0.4	0.008
55406-53-6			0.053		0.067	0.0084	0.0499	0.645		4.92	0.044	749*	0.41	2.92*
56-35-9			0.042		0.0075	0.17	0.08	0.000129					0.0172	0.002*		0.0142*
59653-74-6			62		>100			46
75-01-4			77		210			119			40
768-66-1
79-94-7			>5.6		1.1	0.16	0.38	1.8	0.31	20	1000			0.175	0.017	0.09
80-05-7			2.73		4.6	0.016	0.025	10.2	100*	20		1000	9.4	1.1	0.17	1.1
95-14-7	940	3.94	75		180		0.97	15.8		50*	>1000				10
Table S2	Publicly available ecotoxicity data public available from ECHA substance factsheets, NZ EPA, pesticideinfo.org, Enviroment Canada and the US EPA Ecotox Knowledgebase. * indicate that values where the lowest reported value was taken.
